# Supplementary material for: Analysis of HPV Integrations in Mexican Pre-Tumoral Cervical Lesions Reveal Centromere-Enriched Breakpoints and Abundant Unspecific HPV Regions
Source: Int J Mol Sci. 2021 Mar 22;22(6):3242. doi: 10.3390/ijms22063242 (PMC8005155; doi:10.3390/ijms22063242)
Supplement: Supplementary file 1 [file ijms-22-03242-s001.zip]

Archive with 13 entries (12 files):
- Supplementary-File-1-451_HPV_Sequences.xlsx
- __MACOSX/
- __MACOSX/._Supplementary-File-1-451_HPV_Sequences.xlsx
- Supplementary-File-2-More-than-1-read.txt
- __MACOSX/._Supplementary-File-2-More-than-1-read.txt
- Supplementary Figure 1.pdf
- __MACOSX/._Supplementary Figure 1.pdf
- Supplementary Table 1.docx
- __MACOSX/._Supplementary Table 1.docx
- Supplementary-File-3-More-than-1-read-in-Gene-Coding-Regions.txt
- __MACOSX/._Supplementary-File-3-More-than-1-read-in-Gene-Coding-Regions.txt
- Supplementary-File-4-More-than-1-read-in-Non-Coding-Regions.txt
- __MACOSX/._Supplementary-File-4-More-than-1-read-in-Non-Coding-Regions.txt
