# Supplementary material for: Analysis of HPV Integrations in Mexican Pre-Tumoral Cervical Lesions Reveal Centromere-Enriched Breakpoints and Abundant Unspecific HPV Regions
Source: Int J Mol Sci. 2021 Mar 22;22(6):3242. doi: 10.3390/ijms22063242 (PMC8005155; doi:10.3390/ijms22063242)
Supplement: Supplementary file 1 [file ijms-22-03242-s001.zip › Supplementary-File-1-451_HPV_Sequences.xlsx]

## Sheet: Sheet1
HPV_NAME	NCBI_ID
Alpha3	MF588676
Beta2	MF588682
Beta2	MF588683
Beta4	MF588685
Beta4	MF588686
Gamma11	MF588714
Gamma12	MF588718
Gamma13	MF588722
Gamma14	MF588723
Gamma15	MF588724
Gamma15	MF588726
Gamma19	MF588732
Gamma22	MF588736
Gamma22	MF588738
Gamma24	MF588747
Gamma24	MF588751
Gamma24	MF588748
Gamma6	MF588696
Gamma7	MF588703
Gamma8	MF588705
Gamma9	MF588712
Gammasp	NC_040620
Gammasp	NC_040803
Gammasp	NC_040619
Gammasp	NC_040804
Gammasp	NC_040688
HPV1	V01116
HPV10	X74465
HPV100	FM955839
HPV101	DQ080081
HPV102	DQ080083
HPV103	DQ080078
HPV104	FM955840
HPV105	FM955841
HPV106	DQ080082
HPV107	EF422221
HPV108	FM212639
HPV109	EU541441
HPV11	M14119
HPV110	EU410348
HPV111	EU410349
HPV112	EU541442
HPV113	FM955842
HPV114	GQ244463
HPV115	FJ947080
HPV116	FJ804072
HPV117	GQ246950
HPV118	GQ246951
HPV119	GQ845441
HPV12	X74466
HPV120	GQ845442
HPV121	GQ845443
HPV122	GQ845444
HPV123	GQ845445
HPV124	GQ845446
HPV125	FN547152
HPV126	AB646346
HPV127	HM011570
HPV128	GU225708
HPV129	GU233853
HPV13	X62843
HPV130	GU117630
HPV131	GU117631
HPV132	GU117632
HPV133	GU117633
HPV134	GU117634
HPV135	HM999987
HPV136	HM999988
HPV137	HM999989
HPV138	HM999990
HPV139	HM999991
HPV14	X74467
HPV140	HM999992
HPV141	HM999993
HPV142	HM999994
HPV143	HM999995
HPV144	HM999996
HPV145	HM999997
HPV146	HM999998
HPV147	HM999999
HPV148	GU129016
HPV149	GU117629
HPV15	X74468
HPV150	FN677755
HPV151	FN677756
HPV153	JN171845
HPV154	JN211193
HPV155	JF906559
HPV156	JX429973
HPV157	KT698166
HPV158	KT698168
HPV159	HE963025
HPV16	K02718
HPV160	AB745694
HPV161	JX413109
HPV162	JX413108
HPV163	JX413107
HPV164	JX413106
HPV165	JX444072
HPV166	JX413104
HPV167	KC862318
HPV168	KC862317
HPV17	X74469
HPV170	JX413110
HPV171	KF006398
HPV172	KF006399
HPV173	KF006400
HPV174	HF930491
HPV175	KC108721
HPV176	KR816167
HPV177	KR816168
HPV178	KJ130020
HPV179	HG421739
HPV18	X05015
HPV180	KC108722
HPV181	KR816169
HPV182	KR816170
HPV183	KR816171
HPV184	HG530535
HPV185	KR816172
HPV186	KR816173
HPV187	KR816174
HPV188	KR816175
HPV189	KR816176
HPV19	X74470
HPV190	KR816177
HPV191	KR816178
HPV192	KR816179
HPV193	KR816180
HPV194	KR816181
HPV195	KR816182
HPV196	KR816183
HPV197	KM085343
HPV199	KJ913662
HPV2	X55964
HPV20	U31778
HPV200	KP692114
HPV201	KP692115
HPV202	KP692116
HPV203	MG921180
HPV204	KP769769
HPV205	KT698167
HPV206	U85660
HPV207	MK645900
HPV208	MK645901
HPV21	U31779
HPV210	MH460956
HPV211	MF509816
HPV212	MF509817
HPV214	MF509819
HPV215	MF509820
HPV216	MF509821
HPV219	MH172376
HPV22	U31780
HPV220	MH172377
HPV221	MH172378
HPV222	MH172379
HPV223	MG063749
HPV224	MF356498
HPV225	MG520499
HPV226	MG813996
HPV23	U31781
HPV24	U31782
HPV25	X74471
HPV26	X74472
HPV28	U31783
HPV29	U31784
HPV3	X74462
HPV30	X74474
HPV31	J04353
HPV32	X74475
HPV33	M12732
HPV34	X74476
HPV35	X74477
HPV36	U31785
HPV37	U31786
HPV38	U31787
HPV39	M62849
HPV4	X70827
HPV40	X74478
HPV41	X56147
HPV42	M73236
HPV43	AJ620205
HPV44	U31788
HPV45	X74479
HPV47	M32305
HPV48	U31789
HPV49	X74480
HPV5	M17463
HPV50	U31790
HPV51	M62877
HPV52	X74481
HPV53	X74482
HPV54	U37488
HPV56	X74483
HPV57	X55965
HPV58	D90400
HPV59	X77858
HPV6	X00203
HPV60	U31792
HPV61	U31793
HPV62	AY395706
HPV63	X70828
HPV65	X70829
HPV66	U31794
HPV67	D21208
HPV68	DQ080079
HPV69	AB027020
HPV7	X74463
HPV70	U21941
HPV71	AB040456
HPV72	X94164
HPV73	X94165
HPV74	AF436130
HPV76	Y15174
HPV77	Y15175
HPV78	KC138720
HPV8	M12737
HPV80	Y15176
HPV81	AJ620209
HPV82	AB027021
HPV83	AF151983
HPV84	AF293960
HPV85	AF131950
HPV86	AF349909
HPV87	AJ400628
HPV88	EF467176
HPV89	AF436128
HPV9	X74464
HPV90	AY057438
HPV91	AF419318
HPV92	AF531420
HPV93	AY382778
HPV94	AJ620211
HPV95	AJ620210
HPV96	AY382779
HPV97	DQ080080
HPV98	FM955837
HPV99	FM955838
mSK	MH777154
mSK	MH777155
mSK	MH675891
mSK	MH777156
mSK	MH777158
mSK	MH777159
mSK	MH777160
mSK	MH777161
mSK	MH777162
mSK	MH777163
mSK	MH777164
mSK	MH777165
mSK	MH777166
mSK	MH777167
mSK	MH777168
mSK	MH777170
mSK	MH777171
mSK	MH777173
mSK	MH777176
mSK	MH777177
mSK	MH777178
mSK	MH777179
mSK	MH777180
mSK	MH777181
mSK	MH777182
mSK	MH777184
mSK	MH777185
mSK	MH777186
mSK	MH777187
mSK	MH777188
mSK	MH777189
mSK	MH972558
mSK	MH777192
mSK	MH972559
mSK	MH777194
mSK	MH777195
mSK	MH777196
mSK	MH777199
mSK	MH777200
mSK	MH777201
mSK	MH777202
mSK	MH777203
mSK	MH777204
mSK	MH777205
mSK	MH777206
mSK	MH777207
mSK	MH777208
mSK	MH777209
mSK	MH777210
mSK	MH777211
mSK	MH777212
mSK	MH777216
mSK	MH777217
mSK	MH777219
mSK	MH777222
mSK	MH777223
mSK	MH777224
mSK	MH972561
mSK	MH777226
mSK	MH777227
mSK	MH777228
mSK	MH777229
mSK	MH777230
mSK	MH777231
mSK	MH777232
mSK	MH777233
mSK	MH777234
mSK	MH777236
mSK	MH777237
mSK	MH777238
mSK	MH777239
mSK	MH777241
mSK	MH777243
mSK	MH972562
mSK	MH777245
mSK	MH777247
mSK	MH777249
mSK	MH777251
mSK	MH777253
mSK	MH777254
mSK	MH777255
mSK	MH777256
mSK	MH777257
mSK	MH777258
mSK	MH777259
mSK	MH777260
mSK	MH777261
mSK	MH777262
mSK	MH777263
mSK	MH777264
mSK	MH777267
mSK	MH777268
mSK	MH777270
mSK	MH777271
mSK	MH777272
mSK	MH777273
mSK	MH777274
mSK	MH777277
mSK	MH777278
mSK	MH777279
mSK	MH777280
mSK	MH777281
mSK	MH777283
mSK	MH777285
mSK	MH777287
mSK	MH777288
mSK	MH777289
mSK	MH777290
mSK	MH777292
mSK	MH777294
mSK	MH777295
mSK	MH777296
mSK	MH777298
mSK	MH777299
mSK	MH777301
mSK	MH777302
mSK	MH777306
mSK	MH777307
mSK	MH777309
mSK	MH777310
mSK	MH777311
mSK	MH777312
mSK	MH777313
mSK	MH777314
mSK	MH777315
mSK	MH777317
mSK	MH777318
mSK	MH777319
mSK	MH777322
mSK	MH777323
mSK	MH777324
mSK	MH777325
mSK	MH777327
mSK	MH777328
mSK	MH777329
mSK	MH777330
mSK	MH777331
mSK	MH777332
mSK	MH777333
mSK	MH777334
mSK	MH777336
mSK	MH777337
mSK	MH777339
mSK	MH777340
mSK	MH972563
mSK	MH777341
mSK	MH777342
mSK	MH777343
mSK	MH777344
mSK	MH777345
mSK	MH777346
mSK	MH777347
mSK	MH777348
mSK	MH777349
mSK	MH777350
mSK	MH777351
mSK	MH777352
mSK	MH972565
mSK	MH777353
mSK	MH777355
mSK	MH777356
mSK	MH777357
mSK	MH777358
mSK	MH777359
mSK	MH777362
mSK	MH777363
mSK	MH777364
mSK	MH777366
mSK	MH777368
mSK	MH777369
mSK	MH777371
mSK	MH777373
mSK	MH777374
mSK	MH777376
mSK	MH777377
mSK	MH777378
mSK	MH777379
mSK	MH777380
mSK	MH777381
mSK	MH777383
mSK	MH777384
mSK	MH777385
mSK	MH777386
mSK	MH777387
mSK	MH777388
mSK	MH777389
NA.	JF966378
NA.	JF966376
NA.	JF966375
NA.	KX781284
NA.	HW350116
NA.	HW350044
NA.	MI826129
NA.	AY953268
NA.	HW350117
NA.	HW350122
NA.	HW350123
NA.	HW350119
NA.	HW350121
NA.	KC311731
t26.	HW350144
t33.	HW350132
t39.	HW350133
t45.	MP134365
t52.	HW350134
t56.	HW350135
t58.	HW350136
t66.	HW350137
X1	X62844
X5	D26561
X72	KJ145795
ZJ01	KX082661
